# Supplementary material for: An in-silico approach to predict and exploit synthetic lethality in cancer metabolism
Source: Nat Commun. 2017 Sep 6;8:459. doi: 10.1038/s41467-017-00555-y (PMC5587678; doi:10.1038/s41467-017-00555-y)
Supplement: Supplementary file 2 — Supplementary Data 1 [file 41467_2017_555_MOESM2_ESM.xlsx]

## Sheet: Index
Supplementary Data 1: Results of calculations
		Worksheet name	Results from RRM1 essentiality study in Multiple Myeloma
		gMCS	List of gMCSs identified
		gMCS expression mapping	Mapping of gene expression data on identified gMCSs
		MCSs	List of MCSs identified
		Genes in MCSs	Genes identified after mapping found MCSs
		Max Expressed Gene Achilles	For each gMCS, partner gene of RRM1 with the maximum expression level for each Achilles cell line considered
		Worksheet name	Results for essential and non-essential genes according to Project Achilles data
		Achilles essential genes	Prediction of our gMCS approach, GIMME and iMAT for essential genes in Project Achilles
		Achilles non-essential genes	Prediction of our gMCS approach, GIMME and iMAT for non-essential genes in Project Achilles

## Sheet: gMCSs
List of gMCSs identified
gMCS 1		gMCS 2		gMCS 3		gMCS 4		gMCS 5		gMCS 6		gMCS 7		gMCS 8		gMCS 9		gMCS 10
6240	RRM1	2987	GUK1	1806	DPYD	1806	DPYD	18	ABAT	18	ABAT	1468	SLC25A10	18	ABAT	593	BCKDHA	18	ABAT
7296	TXNRD1	3177	SLC29A2	1890	TYMP	1807	DPYS	1468	SLC25A10	1468	SLC25A10	4905	NSF	1468	SLC25A10	1468	SLC25A10	514	ATP5E
		6240	RRM1	2987	GUK1	2987	GUK1	6240	RRM1	4905	NSF	6240	RRM1	4905	NSF	4905	NSF	1468	SLC25A10
		7378	UPP1	3177	SLC29A2	3177	SLC29A2	6390	SDHB	6240	RRM1	6390	SDHB	6240	RRM1	4967	OGDH	6240	RRM1
		51733	UPB1	6240	RRM1	6240	RRM1	6576	SLC25A1	6390	SDHB	7915	ALDH5A1	6390	SDHB	6240	RRM1	6390	SDHB
		151531	UPP2	7378	UPP1	7378	UPP1	8659	ALDH4A1	8659	ALDH4A1	8659	ALDH4A1	6576	SLC25A1	8659	ALDH4A1	8659	ALDH4A1
				151531	UPP2	151531	UPP2	9551	ATP5J2	9058	SLC13A2	9058	SLC13A2	8659	ALDH4A1	10166	SLC25A15	9058	SLC13A2
								10166	SLC25A15	10166	SLC25A15	10166	SLC25A15	10166	SLC25A15	51733	UPB1	10166	SLC25A15
								54020	SLC37A1	54020	SLC37A1	54020	SLC37A1	54020	SLC37A1	54020	SLC37A1	54020	SLC37A1
								60386	SLC25A19	60386	SLC25A19	60386	SLC25A19	60386	SLC25A19	60386	SLC25A19	60386	SLC25A19
								80347	COASY	80347	COASY	80347	COASY	80347	COASY	80347	COASY	80347	COASY
								83884	SLC25A2	83884	SLC25A2	83884	SLC25A2	83884	SLC25A2	83884	SLC25A2	83884	SLC25A2
gMCS 11		gMCS 12		gMCS 13		gMCS 14		gMCS 15		gMCS 16		gMCS 17		gMCS 18		gMCS 19		gMCS 20
593	BCKDHA	1468	SLC25A10	383	ARG1	39	ACAT2	1468	SLC25A10	1468	SLC25A10	1468	SLC25A10	18	ABAT	18	ABAT	18	ABAT
1468	SLC25A10	4905	NSF	384	ARG2	1468	SLC25A10	1743	DLST	3157	HMGCS1	3157	HMGCS1	513	ATP5D	36	ACADSB	1468	SLC25A10
1743	DLST	6240	RRM1	1468	SLC25A10	2184	FAH	3157	HMGCS1	3158	HMGCS2	3158	HMGCS2	1468	SLC25A10	275	AMT	6240	RRM1
1890	TYMP	8659	ALDH4A1	2593	GAMT	3158	HMGCS2	3158	HMGCS2	4967	OGDH	4594	MUT	6240	RRM1	343	AQP8	6391	SDHC
4905	NSF	8801	SUCLG2	4905	NSF	4594	MUT	4594	MUT	6240	RRM1	4905	NSF	6390	SDHB	513	ATP5D	8659	ALDH4A1
6240	RRM1	8803	SUCLA2	6240	RRM1	4905	NSF	4905	NSF	9551	ATP5J2	4967	OGDH	8659	ALDH4A1	587	BCAT2	9058	SLC13A2
8659	ALDH4A1	10166	SLC25A15	8659	ALDH4A1	4967	OGDH	6240	RRM1	11112	HIBADH	6240	RRM1	9058	SLC13A2	847	CAT	9551	ATP5J2
10166	SLC25A15	54020	SLC37A1	8801	SUCLG2	6240	RRM1	54020	SLC37A1	51733	UPB1	54020	SLC37A1	10166	SLC25A15	1346	COX7A1	10166	SLC25A15
54020	SLC37A1	60386	SLC25A19	8803	SUCLA2	54020	SLC37A1	60386	SLC25A19	54020	SLC37A1	60386	SLC25A19	54020	SLC37A1	1468	SLC25A10	54020	SLC37A1
60386	SLC25A19	80347	COASY	54020	SLC37A1	60386	SLC25A19	80347	COASY	60386	SLC25A19	80347	COASY	60386	SLC25A19	1583	CYP11A1	60386	SLC25A19
80347	COASY	83884	SLC25A2	60386	SLC25A19	80347	COASY			80347	COASY			80347	COASY	1591	CYP24A1	80347	COASY
83884	SLC25A2			80347	COASY									83884	SLC25A2	1593	CYP27A1	83884	SLC25A2
																2356	FPGS
																2639	GCDH
																2936	GSR
																3283	HSD3B1
																3284	HSD3B2
																3712	IVD
																5091	PC
																5095	PCCA
																5831	PYCR1
																6240	RRM1
																6391	SDHC
																7385	UQCRC2
																8402	SLC25A11
																8659	ALDH4A1
																10166	SLC25A15
																51805	COQ3
																64850	ETNPPL
																64902	AGXT2
																83884	SLC25A2

## Sheet: gMCS expression mapping
Mapping of gene expression data on identified gMCSs
	JJN3 -1- GSM229051		JJN3 -2- GSM915718		JJN3 -3- GSM915719		JJN3 -4- GSM915720		JJN3 -5- GSM1094684		JJN3 -6- GSM1094685		JJN3 -7- GSM1374579		H929 -1- GSM351746		H929 -2- GSM451261		H929 -3- GSM451264		H929 -4- GSM451267
	L	Not L	L	Not L	L	Not L	L	Not L	L	Not L	L	Not L	L	Not L	L	Not L	L	Not L	L	Not L	L	Not L
gMCS 1	1	1	0	2	0	2	0	2	0	2	0	2	0	2	0	2	0	2	1	1	0	2
gMCS 2	5	1	5	1	5	1	5	1	4	2	4	2	5	1	4	2	5	1	5	1	5	1
gMCS 3	6	1	6	1	6	1	6	1	5	2	5	2	6	1	5	2	6	1	6	1	6	1
gMCS 4	6	1	6	1	6	1	6	1	5	2	5	2	6	1	5	2	6	1	6	1	6	1
gMCS 5	11	1	8	4	8	4	8	4	11	1	10	2	9	3	9	3	10	2	11	1	11	1
gMCS 6	11	1	10	2	10	2	10	2	11	1	11	1	11	1	11	1	11	1	11	1	11	1
gMCS 7	11	1	10	2	10	2	10	2	11	1	11	1	11	1	11	1	11	1	11	1	11	1
gMCS 8	11	1	9	3	9	3	9	3	11	1	11	1	10	2	10	2	11	1	11	1	11	1
gMCS 9	11	1	9	3	9	3	9	3	11	1	11	1	11	1	11	1	11	1	11	1	11	1
gMCS 10	11	1	10	2	10	2	10	2	10	2	10	2	11	1	10	2	10	2	10	2	10	2
gMCS 11	11	1	10	2	10	2	10	2	11	1	11	1	11	1	11	1	11	1	11	1	11	1
gMCS 12	10	1	7	4	7	4	7	4	8	3	8	3	8	3	10	1	9	2	9	2	9	2
gMCS 13	11	1	8	4	8	4	8	4	9	3	9	3	9	3	11	1	10	2	10	2	10	2
gMCS 14	10	1	6	5	6	5	6	5	8	3	7	4	8	3	10	1	10	1	9	2	9	2
gMCS 15	9	1	6	4	6	4	6	4	7	3	7	3	7	3	8	2	9	1	8	2	8	2
gMCS 16	10	1	5	6	5	6	5	6	8	3	7	4	7	4	8	3	9	2	10	1	10	1
gMCS 17	9	1	5	5	5	5	5	5	7	3	7	3	7	3	8	2	9	1	8	2	8	2
gMCS 18	11	1	9	3	9	3	9	3	10	2	10	2	10	2	10	2	10	2	10	2	10	2
gMCS 19	30	1	23	8	23	8	23	8	26	5	25	6	24	7	23	8	24	7	26	5	26	5
gMCS 20	11	1	9	3	9	3	9	3	10	2	9	3	10	2	10	2	10	2	11	1	11	1
	H929 -5- GSM511161		H929 -6- GSM511162		H929 -7- GSM511163		H929 -8- GSM562817		H929 -9- GSM662887		KMS-28BM - GSM887227		U266 -1- GSM363377		U266 -2- GSM363399		U266 -3- GSM562821		U266 -4- GSM887721
	L	Not L	L	Not L	L	Not L	L	Not L	L	Not L	L	Not L	L	Not L	L	Not L	L	Not L	L	Not L
gMCS 1	0	2	0	2	0	2	0	2	0	2	0	2	0	2	1	1	0	2	0	2
gMCS 2	5	1	5	1	5	1	5	1	5	1	5	1	4	2	5	1	4	2	4	2
gMCS 3	6	1	6	1	6	1	6	1	6	1	6	1	5	2	6	1	5	2	5	2
gMCS 4	6	1	6	1	6	1	6	1	6	1	6	1	5	2	6	1	5	2	5	2
gMCS 5	9	3	9	3	9	3	9	3	10	2	11	1	10	2	10	2	11	1	10	2
gMCS 6	10	2	10	2	10	2	11	1	11	1	11	1	10	2	11	1	11	1	10	2
gMCS 7	10	2	10	2	10	2	11	1	10	2	10	2	9	3	10	2	11	1	10	2
gMCS 8	10	2	10	2	10	2	10	2	11	1	11	1	10	2	10	2	11	1	10	2
gMCS 9	10	2	10	2	10	2	11	1	11	1	11	1	10	2	10	2	10	2	10	2
gMCS 10	10	2	10	2	10	2	10	2	10	2	10	2	10	2	11	1	10	2	9	3
gMCS 11	10	2	10	2	10	2	11	1	11	1	11	1	9	2	10	1	10	1	10	2
gMCS 12	7	4	7	4	7	4	9	2	8	3	8	3	7	4	9	2	8	3	7	4
gMCS 13	8	4	8	4	8	4	10	2	9	3	9	3	8	4	10	2	9	3	8	4
gMCS 14	9	2	9	2	9	2	10	1	9	2	9	2	8	3	8	3	8	3	8	3
gMCS 15	8	2	8	2	8	2	9	1	8	2	7	3	6	3	7	2	7	2	8	2
gMCS 16	8	3	8	3	8	3	9	2	9	2	9	2	8	3	7	4	7	4	9	2
gMCS 17	8	2	8	2	8	2	9	1	8	2	7	3	7	3	7	3	7	3	8	2
gMCS 18	9	3	9	3	9	3	10	2	10	2	11	1	10	2	11	1	10	2	10	2
gMCS 19	23	8	23	8	22	9	25	6	25	6	26	5	30	1	30	1	28	3	28	3
gMCS 20	9	3	9	3	9	3	10	2	10	2	11	1	10	2	11	1	11	1	10	2

## Sheet: MCSs
List of MCSs identified
MCS 1		MCS 3		MCS 5
1	deoxyguanylate kinase (dGMP:ATP)	1	deoxyguanylate kinase (dGMP:ATP)	1	deoxyguanylate kinase (dGMP:ATP)
2	dUDP transport via dTDP antiport	2	dUDP transport via dTDP antiport	2	dUDP transport via dTDP antiport
3	dUDP transport via dADP antiport	3	dUDP transport via dADP antiport	3	dUDP transport via dADP antiport
4	dCDP transport via dTDP antiport	4	dCDP transport via dTDP antiport	4	dUDP transport via dCDP antiport
5	dCDP transport via dADP antiport	5	dCDP transport via dADP antiport	5	dGDP transport via dTDP antiport
6	dGDP transport via dTDP antiport	6	dGDP transport via dTDP antiport	6	dGDP transport via dADP antiport
7	dGDP transport via dADP antiport	7	dGDP transport via dADP antiport	7	dGDP transport via dCDP antiport
8	dUTP transport via dTDP antiport	8	dUTP transport via dTDP antiport	8	dUTP transport via dTDP antiport
9	dUTP transport via dADP antiport	9	dUTP transport via dADP antiport	9	dATP transport via dCDP antiport
10	dTTP transport via dTDP antiport	10	dTTP transport via dTDP antiport	10	dUTP transport via dADP antiport
11	dTTP transport via dADP antiport	11	dTTP transport via dADP antiport	11	dUTP transport via dCDP antiport
12	dCTP transport via dADP antiport	12	dCTP transport via dADP antiport	12	dTTP transport via dTDP antiport
13	dATP transport via dTDP antiport	13	dATP transport via dTDP antiport	13	dTTP transport via dADP antiport
14	dATP transport via dADP antiport	14	dATP transport via dADP antiport	14	dTTP transport via dCDP antiport
15	dTMP kinase	15	dTMP kinase	15	dCTP transport via dCDP antiport
16	guanylate kinase (GMP:ATP)	16	guanylate kinase (GMP:ATP)	16	dCTP transport via dADP antiport
17	nucleoside-diphosphate kinase (ATP:dTDP), mitochondrial	17	nucleoside-diphosphate kinase (ATP:dTDP), mitochondrial	17	dATP transport via dTDP antiport
18	nucleoside-diphosphate kinase (ATP:dADP), mitochondrial	18	nucleoside-diphosphate kinase (ATP:dADP), mitochondrial	18	dATP transport via dADP antiport
19	5'-nucleotidase (dUMP),mitochondrial	19	2-Deoxyuridine 5-diphosphate:oxidized-thioredoxin 2-oxidoreductase Pyrimidine metabolism EC:1.17.4.1	19	dTMP kinase
20	2-Deoxyuridine 5-diphosphate:oxidized-thioredoxin 2-oxidoreductase Pyrimidine metabolism EC:1.17.4.1	20	RE1530	20	guanylate kinase (GMP:ATP)
21	dTMP kinase in mitochondria	21	dTMP kinase in mitochondria	21	nucleoside-diphosphate kinase (ATP:dTDP), mitochondrial
MCS 2		MCS 4		22	nucleoside-diphosphate kinase (ATP:dCDP), mitochondrial
1	deoxyguanylate kinase (dGMP:ATP)	1	dUDP transport via dTDP antiport	23	nucleoside-diphosphate kinase (ATP:dADP), mitochondrial
2	dUDP transport via dTDP antiport	2	dUDP transport via dADP antiport	24	5'-nucleotidase (dUMP),mitochondrial
3	dUDP transport via dGDP antiport	3	dCDP transport via dTDP antiport	25	2-Deoxyuridine 5-diphosphate:oxidized-thioredoxin 2-oxidoreductase Pyrimidine metabolism EC:1.17.4.1
4	dUDP transport via dADP antiport	4	dCDP transport via dADP antiport	26	dTMP kinase in mitochondria
5	dCDP transport via dTDP antiport	5	dGDP transport via ATP antiport	MCS 6
6	dCDP transport via dGDP antiport	6	dGDP transport via dUDP antiport	1	dUDP transport via dTDP antiport
7	dCDP transport via dADP antiport	7	dGDP transport via dTDP antiport	2	dUDP transport via dADP antiport
8	dUTP transport via dTDP antiport	8	dGDP transport via dADP antiport	3	dCDP transport via dTDP antiport
9	dUTP transport via dGDP antiport	9	dGDP transport via dCDP antiport	4	dCDP transport via dADP antiport
10	dUTP transport via dADP antiport	10	dUTP transport via dTDP antiport	5	dGDP transport via ATP antiport
11	dTTP transport via dTDP antiport	11	dUTP transport via dADP antiport	6	dGDP transport via dUDP antiport
12	dTTP transport via dGDP antiport	12	dTTP transport via dTDP antiport	7	dGDP transport via dTDP antiport
13	dTTP transport via dADP antiport	13	dTTP transport via dADP antiport	8	dGDP transport via dADP antiport
14	dCTP transport via dGDP antiport	14	dCTP transport via dADP antiport	9	dGDP transport via dCDP antiport
15	dCTP transport via dADP antiport	15	dGTP transport via dADP antiport	10	dUTP transport via dTDP antiport
16	dATP transport via dTDP antiport	16	dATP transport via dTDP antiport	11	dUTP transport via dADP antiport
17	dATP transport via dGDP antiport	17	dGTP transport via dTDP antiport	12	dTTP transport via dTDP antiport
18	dATP transport via dADP antiport	18	dATP transport via dADP antiport	13	dTTP transport via dADP antiport
19	dTMP kinase	19	dTMP kinase	14	dCTP transport via dADP antiport
20	guanylate kinase (GMP:ATP)	20	nucleoside-diphosphate kinase (ATP:dTDP), mitochondrial	15	dGTP transport via dADP antiport
21	nucleoside-diphosphate kinase (ATP:dTDP), mitochondrial	21	nucleoside-diphosphate kinase (ATP:dADP), mitochondrial	16	dATP transport via dTDP antiport
22	nucleoside-diphosphate kinase (ATP:dADP), mitochondrial	22	2-Deoxyuridine 5-diphosphate:oxidized-thioredoxin 2-oxidoreductase Pyrimidine metabolism EC:1.17.4.1	17	dGTP transport via dTDP antiport
23	2-Deoxyuridine 5-diphosphate:oxidized-thioredoxin 2-oxidoreductase Pyrimidine metabolism EC:1.17.4.1	23	Mitochondrial Carrier (MC) TCDB:2.A.29.16.1	18	dATP transport via dADP antiport
24	dTMP kinase in mitochondria	24	RE1530	19	dTMP kinase
		25	dTMP kinase in mitochondria	20	nucleoside-diphosphate kinase (ATP:dTDP), mitochondrial
				21	nucleoside-diphosphate kinase (ATP:dADP), mitochondrial
				22	5'-nucleotidase (dUMP),mitochondrial
				23	2-Deoxyuridine 5-diphosphate:oxidized-thioredoxin 2-oxidoreductase Pyrimidine metabolism EC:1.17.4.1
				24	Mitochondrial Carrier (MC) TCDB:2.A.29.16.1
				25	dTMP kinase in mitochondria

## Sheet: Genes in MCSs
Genes identified after mapping found MCSs
MCS 1, 5		MCS 2		MCS 3		MCS 4		MCS 6
1841	DTYMK	1841	DTYMK	1841	DTYMK	1841	DTYMK	1841	DTYMK
2987	GUK1	2987	GUK1	2987	GUK1	4833	NME4	4833	NME4
4833	NME4	4833	NME4	4833	NME4	6240	RRM1	6240	RRM1
6240	RRM1	6240	RRM1	6240	RRM1	7084	TK2	10201	NME6
10201	NME6	10201	NME6	7084	TK2	10201	NME6	56953	NT5M
56953	NT5M	60386	SLC25A19	10201	NME6	60386	SLC25A19	60386	SLC25A19
60386	SLC25A19			60386	SLC25A19

## Sheet: Max Expressed Gene Achilles
The partner gene of RRM1 with the maximum expression level for each gMCS and Achilles cell line
Achilles Accession	gMCS1	gMCS2	gMCS3	gMCS4	gMCS5	gMCS6	gMCS7	gMCS8	gMCS9	gMCS10	gMCS11	gMCS12	gMCS13	gMCS14	gMCS15	gMCS16	gMCS17	gMCS18	gMCS19	gMCS20
NCIH23-LUNG	TXNRD1	UPP1	UPP1	UPP1	SLC25A15	SLC25A15	SLC25A15	SLC25A15	SLC25A15	ATP5E	SLC25A15	SUCLG2	SUCLG2	MUT	DLST	ATP5J2	HMGCS1	SLC25A15	UQCRC2	SLC25A15
HCC70-BREAST	TXNRD1	UPP1	UPP1	UPP1	SLC25A1	SDHB	SDHB	SLC25A1	OGDH	ATP5E	SLC25A15	SUCLG2	SUCLG2	ACAT2	HMGCS1	HIBADH	HMGCS1	SDHB	CAT	ATP5J2
EFO21-OVARY	TXNRD1	UPP1	UPP1	UPP1	ATP5J2	SLC25A15	ALDH5A1	SLC25A15	SLC25A15	ATP5E	SLC25A15	SUCLA2	SUCLA2	MUT	HMGCS1	HIBADH	HMGCS1	SLC25A15	CYP24A1	ATP5J2
COV362-OVARY	TXNRD1	UPP1	UPP1	UPP1	ATP5J2	SDHB	SDHB	SDHB	SLC25A15	ATP5E	DLST	SUCLG2	SUCLG2	ACAT2	HMGCS1	HMGCS1	HMGCS1	SDHB	UQCRC2	ATP5J2
LAMA84-HAEMATOPOIETIC-AND-LYMPHOID-TISSUE	TXNRD1	GUK1	GUK1	GUK1	SLC25A15	SLC25A15	SLC25A15	SLC25A15	SLC25A15	SLC25A15	SLC25A15	SUCLG2	SUCLG2	MUT	MUT	HIBADH	MUT	SLC25A15	GSR	SLC25A15
TE10-OESOPHAGUS	TXNRD1	UPP1	UPP1	UPP1	ABAT	ABAT	NSF	ABAT	NSF	ABAT	DLST	SUCLG2	SUCLG2	ACAT2	HMGCS1	HMGCS1	HMGCS1	ABAT	CYP24A1	ABAT
EFE184-ENDOMETRIUM	TXNRD1	UPP1	UPP1	UPP1	ATP5J2	COASY	COASY	COASY	COASY	ATP5E	COASY	SUCLG2	SUCLG2	COASY	COASY	HIBADH	COASY	COASY	UQCRC2	ATP5J2
HCC2218-BREAST	TXNRD1	GUK1	GUK1	GUK1	SLC25A1	SLC25A19	SLC25A19	SLC25A1	SLC25A19	SLC25A19	SLC25A19	SUCLG2	SUCLG2	SLC25A19	HMGCS1	HMGCS1	HMGCS1	SLC25A19	ACADSB	SLC25A19
NCIH1299-LUNG	TXNRD1	UPP1	UPP1	UPP1	SLC25A1	SLC25A15	SLC25A15	SLC25A1	SLC25A15	ATP5E	DLST	SUCLG2	SUCLG2	ACAT2	HMGCS1	HMGCS1	HMGCS1	ATP5D	UQCRC2	ATP5J2
JHOC5-OVARY	TXNRD1	UPP1	UPP1	UPP1	SLC25A1	SLC25A15	SLC25A15	SLC25A1	SLC25A15	ATP5E	SLC25A15	SUCLG2	SUCLG2	ACAT2	HMGCS1	HMGCS1	HMGCS1	SLC25A15	GSR	ATP5J2
EFM19-BREAST	TXNRD1	GUK1	GUK1	GUK1	ABAT	ABAT	ALDH5A1	ABAT	SLC25A15	ABAT	DLST	SUCLG2	SUCLG2	MUT	HMGCS1	HMGCS1	HMGCS1	ABAT	ABAT	ABAT
MONOMAC6-HAEMATOPOIETIC-AND-LYMPHOID-TISSUE	TXNRD1	UPP1	UPP1	UPP1	SLC25A19	SLC25A19	SLC25A19	SLC25A19	SLC25A19	SLC25A19	SLC25A19	SUCLG2	SUCLG2	ACAT2	HMGCS1	HIBADH	HMGCS1	SLC25A19	CAT	SLC25A19
AGS-STOMACH	TXNRD1	GUK1	GUK1	GUK1	ABAT	ABAT	SLC25A15	ABAT	SLC25A15	ABAT	DLST	SUCLG2	SUCLG2	ACAT2	HMGCS1	HMGCS1	HMGCS1	ABAT	ABAT	ABAT
PANC0813-PANCREAS	TXNRD1	UPP1	UPP1	UPP1	SLC25A1	SLC25A15	SLC25A15	SLC25A1	OGDH	ATP5E	DLST	SUCLG2	SUCLG2	ACAT2	HMGCS1	HMGCS1	HMGCS1	ATP5D	CAT	ATP5J2
NCIH661-LUNG	TXNRD1	UPP1	UPP1	UPP1	SLC25A15	SLC25A15	SLC25A15	SLC25A15	SLC25A15	SLC25A15	SLC25A15	SUCLG2	SUCLG2	ACAT2	HMGCS1	HMGCS1	HMGCS1	SLC25A15	UQCRC2	SLC25A15
HT29-LARGE-INTESTINE	TXNRD1	GUK1	GUK1	GUK1	SLC25A1	SLC25A15	SLC25A15	SLC25A1	SLC25A15	ATP5E	SLC25A15	SUCLG2	SUCLG2	ACAT2	HMGCS1	HMGCS1	HMGCS1	ATP5D	CAT	SLC25A15
NCIH1437-LUNG	TXNRD1	UPP1	UPP1	UPP1	SLC25A1	COASY	COASY	SLC25A1	COASY	COASY	COASY	SUCLG2	SUCLG2	COASY	HMGCS1	HIBADH	HMGCS1	COASY	CYP24A1	COASY
GP2D-LARGE-INTESTINE	TXNRD1	UPP1	UPP1	UPP1	SLC25A15	SLC25A15	SLC25A15	SLC25A15	SLC25A15	SLC25A15	SLC25A15	SUCLG2	SUCLG2	ACAT2	HMGCS1	HMGCS1	HMGCS1	SLC25A15	GSR	SLC25A15
PANC0327-PANCREAS	TXNRD1	UPP1	UPP1	UPP1	SLC25A1	SLC25A15	SLC25A15	SLC25A1	SLC25A15	ATP5E	DLST	SUCLG2	SUCLG2	ACAT2	HMGCS1	HMGCS1	HMGCS1	ATP5D	UQCRC2	ATP5J2
BT474-BREAST	TXNRD1	GUK1	GUK1	GUK1	ABAT	ABAT	ALDH4A1	ABAT	ALDH4A1	ABAT	ALDH4A1	SUCLG2	SUCLG2	ACAT2	HMGCS1	HMGCS1	HMGCS1	ABAT	ABAT	ABAT
SKCO1-LARGE-INTESTINE	TXNRD1	GUK1	GUK1	GUK1	ATP5J2	SLC25A15	SLC25A15	SLC25A15	SLC25A15	ATP5E	SLC25A15	SUCLG2	SUCLG2	HMGCS2	HMGCS2	HMGCS2	HMGCS2	SLC25A15	GSR	ATP5J2
MIAPACA2-PANCREAS	TXNRD1	UPP1	DPYD	DPYD	SLC25A1	SLC25A15	SLC25A15	SLC25A1	SLC25A15	SLC25A15	SLC25A15	SUCLG2	SUCLG2	ACAT2	MUT	ATP5J2	MUT	ATP5D	UQCRC2	SLC25A15
HCC1954-BREAST	TXNRD1	UPP1	UPP1	UPP1	ATP5J2	SLC25A15	ALDH5A1	SLC25A1	SLC25A15	ATP5E	SLC25A15	SUCLG2	SUCLG2	ACAT2	HMGCS1	HMGCS1	HMGCS1	SLC25A15	CAT	ATP5J2
MDAMB453-BREAST	TXNRD1	GUK1	GUK1	GUK1	SLC25A1	ALDH4A1	ALDH4A1	SLC25A1	ALDH4A1	ALDH4A1	ALDH4A1	SUCLG2	SUCLG2	SLC25A19	HMGCS1	HMGCS1	HMGCS1	ALDH4A1	GSR	ALDH4A1
BT20-BREAST	TXNRD1	UPP1	UPP1	UPP1	ABAT	ABAT	SLC25A15	ABAT	SLC25A15	ABAT	SLC25A15	SUCLG2	SUCLG2	ACAT2	HMGCS1	HIBADH	HMGCS1	ABAT	ABAT	ABAT
RKO-LARGE-INTESTINE	TXNRD1	UPP1	UPP1	UPP1	SLC25A15	SLC25A15	SLC25A15	SLC25A15	SLC25A15	ATP5E	SLC25A15	SUCLG2	SUCLG2	ACAT2	SLC25A19	ATP5J2	SLC25A19	SLC25A15	COQ3	SLC25A15
MCF7-BREAST	TXNRD1	GUK1	GUK1	GUK1	ABAT	ABAT	ALDH5A1	ABAT	SLC25A15	ABAT	SLC25A15	SUCLG2	SUCLG2	ACAT2	HMGCS1	HMGCS1	HMGCS1	ABAT	ABAT	ABAT
SNU840-OVARY	TXNRD1	UPP1	UPP1	UPP1	ABAT	ABAT	SLC25A15	ABAT	SLC25A15	ABAT	SLC25A15	SUCLG2	SUCLG2	FAH	DLST	HIBADH	SLC25A10	ABAT	HSD3B1	ABAT
HT55-LARGE-INTESTINE	TXNRD1	UPP1	UPP1	UPP1	ABAT	ABAT	SLC25A15	ABAT	SLC25A15	ABAT	SLC25A15	SUCLG2	SUCLG2	HMGCS2	HMGCS2	HMGCS2	HMGCS2	ABAT	CYP24A1	ABAT
ZR7530-BREAST	TXNRD1	GUK1	GUK1	GUK1	ABAT	ABAT	ALDH5A1	ABAT	SLC25A15	ABAT	SLC25A15	SUCLG2	SUCLG2	HMGCS2	HMGCS2	HMGCS2	HMGCS2	ABAT	ABAT	ABAT

## Sheet: Achilles essential genes
Prediction of our gMCS approach, GIMME and iMAT for essential genes in Project Achilles
Achilles		gMCS			GIMME		iMAT
Essential Genes		Well Predicted	Error	No Info	Well Predicted	Error	Well Predicted	Error
31	ACACA	1	0	0	1	0	1	0
47	ACLY	1	0	3	1	3	0	4
50	ACO2	3	6	3	0	12	0	12
98	ACYP2	2	1	5	0	8	0	8
158	ADSL	7	0	0	0	7	1	6
203	AK1	0	1	1	0	2	0	2
226	ALDOA	1	0	0	0	1	0	1
230	ALDOC	0	1	0	0	1	0	1
383	ARG1	1	0	0	0	1	0	1
471	ATIC	4	0	0	1	3	2	2
506	ATP5B	1	0	0	0	1	0	1
514	ATP5E	1	0	1	0	2	0	2
526	ATP6V1B2	1	0	5	0	6	0	6
527	ATP6V0C	1	0	14	0	15	0	15
539	ATP5O	0	1	0	0	1	0	1
682	BSG	0	1	0	0	1	0	1
847	CAT	4	0	5	1	8	0	9
874	CBR3	0	2	0	0	2	0	2
1056	CEL	1	0	3	0	4	0	4
1431	CS	2	0	1	0	3	0	3
1537	CYC1	1	0	0	1	0	0	1
1650	DDOST	4	0	5	0	9	0	9
1717	DHCR7	2	0	0	2	0	2	0
1743	DLST	2	0	0	0	2	0	2
1809	DPYSL3	0	1	0	0	1	0	1
2194	FASN	1	0	0	1	0	1	0
2224	FDPS	4	0	0	4	0	4	0
2597	GAPDH	1	0	6	0	7	0	7
2720	GLB1	1	0	0	0	1	0	1
2820	GPD2	1	0	3	0	4	0	4
2821	GPI	1	0	0	1	0	0	1
2879	GPX4	0	2	0	0	2	0	2
2882	GPX7	0	1	0	0	1	0	1
2978	GUCA1A	0	1	0	0	1	0	1
3028	HSD17B10	5	6	2	0	13	0	13
4017	LOXL2	0	3	0	0	3	0	3
4128	MAOA	1	0	0	0	1	0	1
4522	MTHFD1	2	0	0	0	2	0	2
4597	MVD	1	0	0	1	0	1	0
4713	NDUFB7	2	0	2	0	4	0	4
4837	NNMT	1	0	0	0	1	0	1
4967	OGDH	11	0	4	0	15	0	15
5048	PAFAH1B1	0	24	0	0	24	0	24
5052	PRDX1	0	2	0	0	2	0	2
5142	PDE4B	0	1	0	0	1	0	1
5160	PDHA1	1	0	0	0	1	0	1
5198	PFAS	10	0	1	1	10	3	8
5288	PIK3C2G	0	1	0	0	1	0	1
5290	PIK3CA	1	6	2	0	9	0	9
5293	PIK3CD	0	1	0	0	1	0	1
5297	PI4KA	1	0	6	0	7	0	7
5330	PLCB2	0	2	2	0	4	0	4
5336	PLCG2	1	0	2	0	3	0	3
5337	PLD1	2	0	0	0	2	0	2
5740	PTGIS	0	1	0	0	1	0	1
5833	PCYT2	4	0	0	2	2	1	3
6240	RRM1	24	0	2	21	5	11	15
6241	RRM2	3	0	0	0	3	1	2
6319	SCD	2	0	3	0	5	0	5
6470	SHMT1	1	0	2	0	3	0	3
6529	SLC6A1	1	0	2	0	3	0	3
6541	SLC7A1	1	0	0	0	1	0	1
7264	TSTA3	1	0	0	0	1	0	1
7295	TXN	0	12	0	0	12	0	12
7298	TYMS	3	0	0	3	0	3	0
7360	UGP2	1	0	0	0	1	0	1
7384	UQCRC1	7	0	3	5	5	1	9
7389	UROD	1	0	1	0	2	0	2
8050	PDHX	1	0	0	0	1	0	1
8170	SLC14A2	1	0	0	0	1	0	1
8228	PNPLA4	2	0	0	0	2	0	2
8260	NAA10	0	15	0	0	15	0	15
8818	DPM2	4	0	5	0	9	0	9
8877	SPHK1	1	0	0	0	1	0	1
8985	PLOD3	0	1	0	0	1	0	1
9114	ATP6V0D1	2	0	12	0	14	0	14
9497	SLC4A7	1	0	2	0	3	0	3
9517	SPTLC2	1	0	0	1	0	1	0
9551	ATP5J2	2	0	4	0	6	0	6
10020	GNE	1	0	1	0	2	0	2
10026	PIGK	0	1	0	0	1	0	1
10423	CDIPT	1	0	0	1	0	1	0
10559	SLC35A1	1	0	0	0	1	0	1
10690	FUT9	2	0	12	0	14	0	14
10768	AHCYL1	0	1	0	0	1	0	1
10797	MTHFD2	2	0	0	0	2	0	2
22978	NT5C2	0	1	0	0	1	0	1
23305	ACSL6	0	1	0	0	1	0	1
23743	BHMT2	1	0	0	0	1	0	1
26229	B3GAT3	0	1	0	0	1	0	1
26279	PLA2G2D	0	5	0	0	5	0	5
26330	GAPDHS	0	1	0	0	1	0	1
26503	SLC17A5	1	0	0	0	1	0	1
29796	UQCR10	1	0	0	1	0	0	1
50808	AK3	1	0	0	0	1	0	1
55224	ETNK2	0	1	0	0	1	0	1
55293	UEVLD	0	1	0	0	1	0	1
55343	SLC35C1	1	0	4	0	5	0	5
57486	NLN	0	6	0	0	6	0	6
64711	HS3ST6	0	1	0	0	1	0	1
64841	GNPNAT1	1	0	0	0	1	0	1
66035	SLC2A11	0	7	0	0	7	0	7
80201	HKDC1	0	2	0	0	2	0	2
84618	NT5C1A	0	1	0	0	1	0	1
84812	PLCD4	0	1	0	0	1	0	1
84889	SLC7A3	1	0	0	0	1	0	1
85465	EPT1	0	8	0	0	8	0	8
124975	GGT6	0	7	0	0	7	0	7
126129	CPT1C	0	1	0	0	1	0	1
166785	MMAA	0	1	0	0	1	0	1
374291	NDUFS7	1	0	3	0	4	0	4
18	ABAT	0	0	1	0	1	0	1
178	AGL	0	0	16	0	16	0	16
217	ALDH2	0	0	1	0	1	0	1
220	ALDH1A3	0	0	1	0	1	0	1
262	AMD1	0	0	1	0	1	0	1
440	ASNS	0	0	1	0	1	0	1
476	ATP1A1	0	0	19	0	19	0	19
478	ATP1A3	0	0	1	0	1	0	1
521	ATP5I	0	0	1	0	1	0	1
528	ATP6V1C1	0	0	2	0	2	0	2
1350	COX7C	0	0	1	0	1	0	1
1544	CYP1A2	0	0	1	0	1	0	1
1589	CYP21A2	0	0	3	0	3	0	3
1854	DUT	0	0	3	0	3	0	3
2694	GIF	0	0	3	0	3	0	3
2936	GSR	0	0	2	0	2	0	2
3034	HAL	0	0	1	0	1	0	1
3284	HSD3B2	0	0	2	0	2	0	2
3291	HSD11B2	0	0	1	0	1	0	1
3658	IREB2	0	0	1	0	1	0	1
4705	NDUFA10	0	0	3	0	3	0	3
4706	NDUFAB1	0	0	6	0	6	0	6
4716	NDUFB10	0	0	1	0	1	0	1
4719	NDUFS1	0	0	1	0	1	0	1
4723	NDUFV1	0	0	2	0	2	0	2
4729	NDUFV2	0	0	2	0	2	0	2
4833	NME4	0	0	1	0	1	0	1
4842	NOS1	0	0	1	0	1	0	1
5153	PDE1B	0	0	2	0	2	0	2
5296	PIK3R2	0	0	1	0	1	0	1
5313	PKLR	0	0	1	0	1	0	1
6647	SOD1	0	0	5	0	5	0	5
6648	SOD2	0	0	9	0	9	0	9
7037	TFRC	0	0	6	0	6	0	6
7357	UGCG	0	0	1	0	1	0	1
8140	SLC7A5	0	0	1	0	1	0	1
8527	DGKD	0	0	2	0	2	0	2
8622	PDE8B	0	0	1	0	1	0	1
9377	COX5A	0	0	5	0	5	0	5
9453	GGPS1	0	0	7	0	7	1	6
9843	HEPH	0	0	1	0	1	0	1
10060	ABCC9	0	0	1	0	1	0	1
10246	SLC17A2	0	0	1	0	1	0	1
10588	MTHFS	0	0	1	0	1	0	1
11164	NUDT5	0	0	2	0	2	0	2
23563	CHST5	0	0	2	0	2	0	2
26227	PHGDH	0	0	3	0	3	0	3
27089	UQCRQ	0	0	1	0	1	0	1
28976	ACAD9	0	0	2	0	2	0	2
28982	FLVCR1	0	0	2	0	2	0	2
29968	PSAT1	0	0	1	0	1	0	1
51296	SLC15A3	0	0	1	0	1	0	1
65010	SLC26A6	0	0	1	0	1	0	1
79814	AGMAT	0	0	7	0	7	0	7
83594	NUDT12	0	0	2	0	2	0	2
126328	NDUFA11	0	0	1	0	1	0	1
132158	GLYCTK	0	0	7	0	7	0	7
140679	SLC32A1	0	0	1	0	1	0	1
245973	ATP6V1C2	0	0	2	0	2	0	2
349565	NMNAT3	0	0	1	0	1	0	1
TOTAL		167	141	292	49	551	35	565

## Sheet: Achilles non-essential genes
Prediction of our gMCS approach, GIMME and iMAT for non-essential genes in Project Achilles
Achilles		gMCS			GIMME		iMAT
Non-Essential Genes		Well Predicted	Error	No Info	Well Predicted	Error	Well Predicted	Error
31	ACACA	0	10	0	0	10	0	10
32	ACACB	0	3	8	11	0	11	0
124	ADH1A	2	0	0	2	0	2	0
205	AK4	8	1	2	11	0	11	0
212	ALAS2	1	0	0	1	0	1	0
276	AMY1A	20	0	0	20	0	20	0
277	AMY1B	20	0	0	20	0	20	0
278	AMY1C	20	0	0	20	0	20	0
279	AMY2A	20	0	0	20	0	20	0
280	AMY2B	18	0	0	18	0	18	0
1549	CYP2A7	3	0	0	3	0	3	0
1551	CYP3A7	0	2	3	5	0	5	0
1577	CYP3A5	2	0	0	2	0	2	0
1608	DGKG	1	1	4	6	0	6	0
2348	FOLR1	1	1	6	8	0	8	0
2673	GFPT1	0	1	3	4	0	4	0
2678	GGT1	15	0	0	15	0	15	0
2730	GCLM	0	1	6	7	0	7	0
2746	GLUD1	3	19	3	25	0	25	0
2747	GLUD2	11	0	0	11	0	11	0
4524	MTHFR	0	1	0	1	0	1	0
5145	PDE6A	1	1	0	2	0	2	0
5150	PDE7A	1	0	1	2	0	2	0
5223	PGAM1	1	0	9	10	0	10	0
5290	PIK3CA	3	0	2	5	0	5	0
5295	PIK3R1	6	1	14	21	0	21	0
5625	PRODH	0	19	1	18	2	6	14
6120	RPE	0	6	0	0	6	4	2
6392	SDHD	0	12	0	9	3	12	0
6582	SLC22A2	0	1	0	1	0	1	0
6817	SULT1A1	28	0	0	28	0	28	0
6818	SULT1A3	0	2	4	6	0	6	0
7167	TPI1	3	0	0	3	0	3	0
7177	TPSAB1	14	0	0	14	0	14	0
7299	TYR	0	1	1	2	0	2	0
7364	UGT2B7	1	0	0	1	0	1	0
7365	UGT2B10	2	0	0	2	0	2	0
7366	UGT2B15	1	0	0	1	0	1	0
8140	SLC7A5	0	3	4	4	3	4	3
8801	SUCLG2	0	1	0	1	0	1	0
9990	SLC12A6	1	1	1	3	0	3	0
10090	UST	1	0	0	1	0	1	0
10720	UGT2B11	9	0	0	9	0	9	0
10901	DHRS4	2	0	0	2	0	2	0
22929	SEPHS1	4	0	0	4	0	4	0
29968	PSAT1	0	6	12	18	0	18	0
54576	UGT1A8	0	3	15	18	0	18	0
54579	UGT1A5	30	0	0	30	0	30	0
54600	UGT1A9	12	0	0	12	0	12	0
54657	UGT1A4	20	0	0	20	0	20	0
54659	UGT1A3	21	0	0	21	0	21	0
55349	CHDH	0	2	0	2	0	2	0
56052	ALG1	0	11	15	26	0	26	0
64499	TPSB2	15	0	0	15	0	15	0
80704	SLC19A3	0	1	5	6	0	6	0
90423	ATP6V1E2	1	0	0	1	0	1	0
92086	GGTLC1	2	0	0	2	0	2	0
144195	SLC2A14	8	0	0	8	0	8	0
441024	MTHFD2L	6	0	0	6	0	6	0
100526794	NT5C1B-RDH14	2	0	0	2	0	2	0
108	ADCY2	0	0	1	1	0	1	0
570	BAAT	0	0	1	1	0	1	0
1645	AKR1C1	0	0	4	4	0	4	0
2243	FGA	0	0	1	1	0	1	0
2990	GUSB	0	0	1	1	0	1	0
5297	PI4KA	0	0	5	5	0	5	0
6535	SLC6A8	0	0	4	4	0	4	0
6556	SLC11A1	0	0	1	1	0	1	0
8574	AKR7A2	0	0	5	5	0	5	0
8942	KYNU	0	0	1	1	0	1	0
10449	ACAA2	0	0	1	1	0	1	0
27068	PPA2	0	0	2	2	0	2	0
54575	UGT1A10	0	0	3	3	0	3	0
TOTAL		340	111	149	576	24	571	29
