# Supplementary material for: An in-silico approach to predict and exploit synthetic lethality in cancer metabolism
Source: Nat Commun. 2017 Sep 6;8:459. doi: 10.1038/s41467-017-00555-y (PMC5587678; doi:10.1038/s41467-017-00555-y)
Supplement: Supplementary file 3 — Supplementary Software [file 41467_2017_555_MOESM3_ESM.zip]

Archive with 8 entries (4 files):
- data/
- data/input/
- data/input/G_matrices/
- scripts/
- scripts/calculateGeneMCS.m
- scripts/createGMatrix.m
- scripts/gene2rxnHML.m
- toyExample.m
