# Supplementary material for: An in-silico approach to predict and exploit synthetic lethality in cancer metabolism
Source: Nat Commun. 2017 Sep 6;8:459. doi: 10.1038/s41467-017-00555-y (PMC5587678; doi:10.1038/s41467-017-00555-y)
Supplement: Supplementary file 3 — Supplementary Software [file 41467_2017_555_MOESM3_ESM.zip › scripts/calculateGeneMCS.m]

% calculateGeneMCS.m
% 
% Description:
%     Input:
%       Network: metabolic network structure (COBRA Toolbox format).
%       nbio: metabolic task to disrupt ( r_(nbio) >= target_b ).
%       target_b: activity level of the metabolic task that is desired.
%       expression_binary: matrix containing the ENTREZ_IDs of the genes
%           (first column) and their binary expression (second column)
%           (L = -1; not(L) = 1).
%       KO: ENTREZ_ID of the gene for which we want to find a gMCS.
%       n_gmcs: number of gMCSs to calculate for the selected gene.
%       timelimit: maximum number of seconds the solver can spend in each
%           gMCS.
%       G_file: name of the file where the G matrix is (or will be) saved.
%     Output:
%       gmcs: gMCSs for the selected gene. Each column represents a gMCS.
%           Knock-outs which participate in the gMCS are given by non-zero
%           entries. If NaN arrays are obtained, it means that no feasible
%           solution exist or that no feasible solution has been found before
%           reaching the time limit.
%       G_ind: gene knockouts associated with each dual variable.
%       G: calculated G matrix.
% 
% Author: I�igo Apaolaza
% Email: iaemparanza@ceit.es

function [gmcs, G_ind, G] = calculateGeneMCS(Network, nbio, target_b, expression_binary, KO, n_gmcs, timelimit, G_file)

integrality_tolerance = 1e-5;

M = 1e3;    % Big Value
alpha = 1;  % used to relate the lower bound of v variables with z variables
c = 1e-3;   % used to activate w variable
b = 1e-3;   % used to activate KnockOut constraint
phi = 1000;

S = [Network.S -Network.S(:, logical(Network.rever))];
[n_mets, n_rxns] = size(S);

pos_gene_KO = find(expression_binary(:, 1) == KO);
expression_binary(pos_gene_KO, 2) = -1;

filename = fullfile('.', 'data', 'input', 'G_matrices', G_file);
% if exist(filename) == 2
%     load(filename);
% else
    [G, G_ind, len_KO] = createGMatrix(Network, expression_binary);
    G = [G G(:, logical(Network.rever))];
    G = sparse(G);
    save(filename, 'G', 'G_ind', 'len_KO');
% end

n_poss_KO = length(G_ind);
for i = 1:n_poss_KO
    if sum(ismember(G_ind{i}, KO))>0
        dp(i, 1) = 1;
    else
        dp(i, 1) = 0;
    end
end
t = zeros(n_rxns, 1);
t(nbio) = 1;
dp = dp*10; % To improve the solving process. It doesn't affect to the solution.

var.u = 1:n_mets;
var.vp = var.u(end)+1:var.u(end)+n_poss_KO;
var.w = var.vp(end)+1:var.vp(end)+1;
var.zp = var.w(end)+1:var.w(end)+n_poss_KO;
var.zw = var.zp(end)+1:var.zp(end)+1;
var.epsp = var.zw(end)+1:var.zw(end)+n_poss_KO;
var.epsw = var.epsp(end)+1:var.epsp(end)+1;
var.delp = var.epsw(end)+1:var.epsw(end)+n_poss_KO;
var.delw = var.delp(end)+1:var.delp(end)+1;
var.x = var.delw(end)+1:var.delw(end)+n_rxns+1;
n_vars = var.x(end);

var_group.v = [var.vp var.w];
var_group.z = [var.zp var.zw];
var_group.eps = [var.epsp var.epsw];
var_group.del = [var.delp var.delw];

cons.Ndual = 1:size(S, 2);
cons.forceBioCons = cons.Ndual(end)+1:cons.Ndual(end)+1;
cons.forceKO = cons.forceBioCons(end)+1:cons.forceBioCons(end)+1;
cons.linkAlpha = cons.forceKO(end)+1:cons.forceKO(end)+length(var.zp)+length(var.zw);
cons.linkM = cons.linkAlpha(end)+1:cons.linkAlpha(end)+length(var.zp)+length(var.zw);
cons.linearComb = cons.linkM(end)+1:cons.linkM(end)+size(S, 1)+size(G, 1)+size(t, 2);
cons.link_z_eps_del = cons.linearComb(end)+1:cons.linearComb(end)+length(var.zp)+length(var.zw);
n_cons = cons.link_z_eps_del(end);

A = sparse(zeros(cons.link_z_eps_del(end), var.x(end)));
A(cons.Ndual, var.u) = S';
A(cons.Ndual, var.vp) = G';
A(cons.Ndual, var.w) = -t;
A(cons.forceBioCons, var.w) = -target_b;
A(cons.forceKO, var.vp) = dp';
A(cons.linearComb, var.x) = [S sparse(zeros(n_mets, 1)); G sparse(zeros(n_poss_KO, 1)); -t' target_b];
A(cons.linearComb, [var.epsp var.epsw]) = [sparse(zeros(n_mets, length(var.vp)+length(var.w))); -speye(length(var.vp)+length(var.w))];
A(cons.linearComb, [var.delp var.delw]) = -[sparse(zeros(n_mets, length(var.vp)+length(var.w))); -speye(length(var.vp)+length(var.w))];
A(cons.link_z_eps_del, [var.zp var.zw]) = M*speye(length(var.zp)+length(var.zw));
A(cons.link_z_eps_del, [var.epsp var.epsw]) = speye(length(var.vp)+length(var.w));
A(cons.link_z_eps_del, [var.delp var.delw]) = speye(length(var.vp)+length(var.w));

rhs(cons.Ndual, 1) = inf;
rhs(cons.forceBioCons) = -c;
rhs(cons.forceKO) = 10000;
rhs(cons.linearComb) = [sparse(zeros(n_mets, 1)); dp; zeros(size(t, 2), 1)];
rhs(cons.link_z_eps_del) = M;

lhs(cons.Ndual, 1) = 0;
lhs(cons.forceBioCons) = -1000;
lhs(cons.forceKO) = b*10;
lhs(cons.linearComb) = sparse(zeros(n_mets+length(dp)+size(t, 2), 1));
lhs(cons.link_z_eps_del) = -inf;

ub(var.u, 1) = M;
ub(var.vp) = inf;
ub(var.w) = inf;
ub(var.zp) = 1;
ub(var.zw) = 1;
ub(var.epsp) = inf;
ub(var.epsw) = 0;
ub(var.delp) = inf;
ub(var.delw) = 0;
ub(var.x) = inf;

lb(var.u, 1) = -M;
lb(var.vp) = 0;
lb(var.w) = 0;
lb(var.zp) = 0;
lb(var.zw) = 0;
lb(var.epsp) = 0;
lb(var.epsw) = 0;
lb(var.delp) = 0;
lb(var.delw) = 0;
lb(var.x) = 0;
lb(var.x(end)) = phi;

obj(var.u, 1) = 0;
obj(var.vp) = len_KO;   % Minimizing vp instead of zp finds infeasibilities faster
obj(var.w) = 0;
obj(var.zp) = 0;
obj(var.zw) = 0;
obj(var.epsp) = 0;
obj(var.epsw) = 0;
obj(var.delp) = 0;
obj(var.delw) = 0;
obj(var.x) = 0;

ctype(var.u) = 'C';
ctype(var.vp) = 'C';
ctype(var.w) = 'C';
ctype(var.zp) = 'B';
ctype(var.zw) = 'B';
ctype(var.epsp) = 'C';
ctype(var.epsw) = 'C';
ctype(var.delp) = 'C';
ctype(var.delw) = 'C';
ctype(var.x) = 'C';

sense = 'minimize';

cplex = Cplex('geneMCS');
cplex.Model.A = A;
cplex.Model.rhs = rhs;
cplex.Model.lhs = lhs;
cplex.Model.ub = ub;
cplex.Model.lb = lb;
cplex.Model.obj = obj;
cplex.Model.ctype = ctype;
cplex.Model.sense = sense;

% z = 1  -->  v >= alpha
for ivar = 1:length(var_group.z)
    a = zeros(var.x(end), 1);
    a(var_group.v(ivar)) = 1;
    cplex.addIndicators(var_group.z(ivar), 0, a, 'G', alpha);
end

% z = 0  -->  v <= 0
for ivar = 1:length(var_group.z)
    a = zeros(var.x(end), 1);
    a(var_group.v(ivar)) = 1;
    cplex.addIndicators(var_group.z(ivar), 1, a, 'L', 0);
end

cplex.Param.mip.tolerances.integrality.Cur = integrality_tolerance;

cplex.Param.mip.strategy.heuristicfreq.Cur = 1000;
cplex.Param.mip.strategy.rinsheur.Cur = 50;
cplex.Param.emphasis.mip.Cur = 4;   % mip emphasis on integer feasibility
cplex.Param.preprocessing.aggregator.Cur = 50;
cplex.Param.preprocessing.boundstrength.Cur = 1;
cplex.Param.preprocessing.coeffreduce.Cur = 2;
cplex.Param.preprocessing.dependency.Cur = 1;
cplex.Param.preprocessing.dual.Cur = 1;
cplex.Param.preprocessing.fill.Cur = 50;
cplex.Param.preprocessing.linear.Cur = 1;
cplex.Param.preprocessing.numpass.Cur = 50;
cplex.Param.preprocessing.presolve.Cur = 1;
cplex.Param.preprocessing.reduce.Cur = 3;
cplex.Param.preprocessing.relax.Cur = 1;
cplex.Param.preprocessing.symmetry.Cur = 1;

for i = 1:n_gmcs
    % Check if the problem is infeasible
    cplex.Param.mip.limits.solutions.Cur = 1;  % exit solution process as soon as one solution is found
    cplex.Param.timelimit.Cur = 2*60;  % allow only two minutes
    cplex.solve();

    if cplex.Solution.status == 103 || cplex.Solution.status == 3
        gmcs(:, i) = NaN(length(var.zp), 1);
        return
    else
    % Seek for feasibility first
        obj(var.u, 1) = 0;
        obj(var.vp) = 0;
        obj(var.w) = 0;
        obj(var.zp) = len_KO; %1;
        obj(var.zw) = 0;
        obj(var.epsp) = 0;
        obj(var.epsw) = 0;
        obj(var.delp) = 0;
        obj(var.delw) = 0;
        obj(var.x) = 0;
        cplex.Model.obj = obj;
        cplex.Param.mip.limits.solutions.Cur = 1;  % exit solution process as soon as one solution is found
        cplex.Param.timelimit.Cur = max(10, timelimit);  % allow only the maximum between 10 seconds and the time specified by the user
        cplex.solve();
        if cplex.Solution.status == 103 || cplex.Solution.status == 3 || cplex.Solution.status == 108
            gmcs(:, i) = NaN(length(var.zp), 1);
            return
        else
    % Seek for optimality later
            cplex.Param.timelimit.Cur = max(10, (timelimit-cplex.Solution.time));  % allow only the maximum between 10 seconds and the remaining time from the one specified by the user
            cplex.Param.mip.strategy.heuristicfreq.Cur = 0;  % automatic mode
            cplex.Param.emphasis.mip.Cur = 0;  % balance optimality and integer feasibility
            cplex.Param.mip.limits.solutions.Cur = cplex.Param.mip.limits.solutions.Def;  % default solution pool capacity
            cplex.solve();
            gmcs(:, i) = double((cplex.Solution.x(var.zp))>0.9);
        end
    end
    n_cons = n_cons+1;
    sol = cplex.Solution.x(var.zp)>0.9;
    cplex.Model.A(n_cons, var.zp) = sparse(double(sol));
    cplex.Model.rhs(n_cons) = sum(sol)-1;
    cplex.Model.lhs(n_cons) = 0;
end
end
