# Supplementary material for: An in-silico approach to predict and exploit synthetic lethality in cancer metabolism
Source: Nat Commun. 2017 Sep 6;8:459. doi: 10.1038/s41467-017-00555-y (PMC5587678; doi:10.1038/s41467-017-00555-y)
Supplement: Supplementary file 3 — Supplementary Software [file 41467_2017_555_MOESM3_ESM.zip › scripts/createGMatrix.m]

% createGMatrix.m
% 
% Description:
%     Input:
%       Network: metabolic network structure (COBRA Toolbox format).
%       expression_binary: matrix containing the ENTREZ_IDs of the genes
%           (first column) and their binary expression (second column)
%           (L = -1; not(L) = 1).
%     Output:
%       G: calculated G matrix.
%       G_ind: gene knockouts associated with each dual variable.
%       len_KO: array containing the number of genes associated with each
%           dual variable
% 
% Author: I�igo Apaolaza
% Email: iaemparanza@ceit.es

function [G, G_ind, len_KO] = createGMatrix(Network, expression_binary)

rxnHML = gene2rxnHML(Network.rxndata.grRules, expression_binary(:, 1), expression_binary(:, 2));
pos_nan = isnan(rxnHML);
rxnHML(pos_nan) = 0;

lowly_expressed_genes = expression_binary(expression_binary(:, 2)==-1, 1);

ENTREZ_ID = Network.genes;
n_ENTREZ_ID = length(ENTREZ_ID);
for i = 1:n_ENTREZ_ID
    pos_dot = ismember(ENTREZ_ID{i}, '.');
    pos_dot = find(pos_dot);
    ENTREZ_ID{i} = ENTREZ_ID{i}(1:pos_dot-1);
end
ENTREZ_ID = cellfun(@str2num, ENTREZ_ID);

pos_L_rxn = find(rxnHML == -1);
n_L_rxn = length(pos_L_rxn);

for i = 1:n_L_rxn
    rxn = pos_L_rxn(i);
    grRule = Network.rxndata.grRules(pos_L_rxn(i));
    genes = unique(ENTREZ_ID(logical(Network.rxnGeneMat(rxn, :))));
    n_genes = length(genes);
    [genesL, i_a, i_b] = intersect(lowly_expressed_genes, genes);
    n_genesL = length(genesL);
    l = 0;
    clear KOs
    clear KOs2
    for j = 1:n_genesL
        comb = nchoosek(genesL, j);
        n_comb = size(comb, 1);
        for k = 1:n_comb
            l = l+1;
            [~, pos, ~] = intersect(genesL, comb(k, :), 'stable');
            KOs(l, 1:n_genesL) = 0;
            KOs(l, pos) = 1;            
        end
    end
    n_KOs = size(KOs, 1);
    n_KOs2 = n_KOs;
    j = 1;
    KOs2 = zeros(n_KOs, n_genes);
    KOs2(:, i_b) = KOs;
    while j<=n_KOs2
        expression = ones(n_genes, 1);
        expression(logical(KOs2(j, :))) = -1;
        rxnHML2 = gene2rxnHML(grRule, genes, expression);
        if rxnHML2 == -1
            v = KOs2(j, :);
            F = KOs2(j+1:end, :);
            pos_delete = sum(F(:, logical(v)), 2) == sum(v);
            pos_not_delete = ~pos_delete;
            pos_not_delete = logical([ones(j, 1); pos_not_delete]);
            KOs2 = KOs2(pos_not_delete, :);
            n_KOs2 = size(KOs2, 1);
            j = j+1;
        else
            not_delete = ones(n_KOs2, 1);
            not_delete(j) = 0;
            KOs2 = KOs2(logical(not_delete), :);
            n_KOs2 = size(KOs2, 1);
        end
    end
    genes_mat = repmat(genes', n_KOs2, 1);
    gene_KOs = genes_mat.*KOs2;
    gene_KOs = sort(gene_KOs, 2, 'descend');
    tmp = sum(gene_KOs, 1);
    tmp = tmp > 0;
    gene_KOs = gene_KOs(:, tmp);
    poss_KOs{i, 1} = rxn;
    poss_KOs{i, 2} = gene_KOs;
end

n_poss_KOs = size(poss_KOs, 1);
k = 0;
for i = 1:n_poss_KOs
    act_rxn = poss_KOs(i, 1);
    act_KO = cell2mat(poss_KOs(i, 2));
    n_subKOs = size(act_KO, 1);
    for j = 1:n_subKOs
        k = k+1;
        all_KOs(k, 1) = act_rxn;
        tmp = act_KO(j, :) > 0;
        all_KOs{k, 2} = act_KO(j, tmp);
    end    
end

n_all_KOs = size(all_KOs, 1);
for i = 1:n_all_KOs
    len_KO(i, 1) = length(cell2mat(all_KOs(i, 2)));
end
[len_KO, ind] = sort(len_KO, 'descend');
all_KOs = all_KOs(ind, :);

G = zeros(1, size(Network.S, 2));
i = 1;
j = 1;
while i <= n_all_KOs
    act_KO = sort(all_KOs{i, 2});
    G(i, all_KOs{i, 1}) = 1;
    G_ind(i, 1) = all_KOs(i, 2);
    len(i, 1) = len_KO(i);
    if i ~= n_all_KOs
        j = i+1;
        while j <= n_all_KOs
            KO_2 = sort(all_KOs{j, 2});
            inter = intersect(act_KO, KO_2);
            if isequal(act_KO, KO_2)
                G(i, all_KOs{j, 1}) = 1;
                maintain = ones(n_all_KOs, 1);
                maintain(j) = 0;
                all_KOs = all_KOs(logical(maintain), :);
                len_KO = len_KO(logical(maintain));
                n_all_KOs = size(all_KOs, 1);
            elseif ~isequal(act_KO, KO_2) && length(inter) == length(KO_2)
                G(i, all_KOs{j, 1}) = 1;
                j = j+1;
            else
                j = j+1;
            end
        end
    end
    i = i+1;
end
len_KO = len;
end
