# Supplementary material for: An in-silico approach to predict and exploit synthetic lethality in cancer metabolism
Source: Nat Commun. 2017 Sep 6;8:459. doi: 10.1038/s41467-017-00555-y (PMC5587678; doi:10.1038/s41467-017-00555-y)
Supplement: Supplementary file 3 — Supplementary Software [file 41467_2017_555_MOESM3_ESM.zip › scripts/gene2rxnHML.m]

% rxnHML = gene2rxnHML(grRules, gene, geneHML)
%
% Returns High-Medium-Low (+1;0;-1) values for each reaction according to
% the corresponding gene to reaction mapping rules.
%
% grRules contains the gene rules for each reaction, with ENTREZ_IDs and 
% <'and', 'or'> operators.
% gene contains the IDs of the genes
% geneHML has High-Medium-Low (+1;0;-1) values corresponding to each gene;
% rxnHML returns NaN values in those cases in which there is no gene
% associated to the reaction or the gene associated to the reaction does
% not have any measurement

% Author: Luis Tobalina

function rxnHML = gene2rxnHML(grRules, gene, geneHML)

gene = gene(:);
geneHML = geneHML(:);
if numel(gene)~=numel(geneHML)
    ME = MException('InputError:InconsistenDimensions', ...
             'gene and geneHML must have the same number of elements.');
    throw(ME);
end

nrxn = length(grRules); % number of reactions
rxnHML = NaN(nrxn, 1); % allocate memory

% ---
% some auxiliary indices
pos_or = strfind(grRules, 'or'); % corresponds to max()
pos_and = strfind(grRules, 'and'); % corresponds to min()
pos_open_parenthesis = strfind(grRules, '(');
pos_close_parenthesis = strfind(grRules, ')');
pos_space = strfind(grRules, ' ');
pos_dot = strfind(grRules, '.');
% ---
% NOTE: operator 'and' has higher priority than 'or'

irxn_vec = find(~cellfun('isempty', grRules)); % reactions with rules
irxn_vec = irxn_vec';
for irxn = irxn_vec
    rule = grRules{irxn};

    tmp_or = pos_or{irxn};
    tmp_and = pos_and{irxn};
    tmp_open = pos_open_parenthesis{irxn};
    tmp_close = pos_close_parenthesis{irxn};
    tmp_space = pos_space{irxn};
    tmp_dot = pos_dot{irxn};    
    
    startpos = [1, sort([tmp_space, tmp_open])+1];
    endpos = [sort([tmp_space, tmp_close])-1, length(rule)];
    
    nrulegenes = length(tmp_dot);
    rulegene = zeros(nrulegenes, 1);
    for igene = 1:nrulegenes
        gene_startpos = startpos(startpos<tmp_dot(igene));
        gene_startpos = gene_startpos(end);
        gene_endpos = tmp_dot(igene)-1;
        
        tmp_gene = rule(gene_startpos:gene_endpos);
        rulegene(igene) = str2double(tmp_gene);
    end
    
    tmp_pos = sort([tmp_or, tmp_and, tmp_open, tmp_close, tmp_dot]);
    tmp_str = rule(tmp_pos);
    
    % parse the reaction-gene rule
    formula = translate2formula(tmp_str);
    formula = strrep(formula, 'm', 'min');
    formula = strrep(formula, 'M', 'max');
    formula = strrep(formula, 'LP', '(');
    formula = strrep(formula, 'RP', ')');
    formula = strrep(formula, 'LB', '[');
    formula = strrep(formula, 'RB', ']');
    
    % put the corresponding gene value in each position of the formula
    substitute_in = strfind(formula, '.');
    final_formula = '';
    if nrulegenes == 1
        tmp_pos = find(gene == rulegene(1));
        if ~isempty(tmp_pos)
            final_formula = [final_formula, 'geneHML(' num2str(tmp_pos) ')'];
        else
            final_formula = [final_formula, 'NaN'];
        end
    else
        for i = 1:nrulegenes
            tmp_pos = find(gene == rulegene(i));
            if i == 1
                final_formula = [final_formula, formula(1:(substitute_in(i)-1))];
                if ~isempty(tmp_pos)
                    final_formula = [final_formula, 'geneHML(' num2str(tmp_pos) ')'];
                else
                    final_formula = [final_formula, 'NaN'];
                end
            elseif i==nrulegenes
                final_formula = [final_formula, formula((substitute_in(i-1)+1):(substitute_in(i)-1))];
                if ~isempty(tmp_pos)
                    final_formula = [final_formula, 'geneHML(' num2str(tmp_pos) ')'];
                else
                    final_formula = [final_formula, 'NaN'];
                end
                final_formula = [final_formula, formula((substitute_in(i)+1):end)];
            else
                final_formula = [final_formula, formula((substitute_in(i-1)+1):(substitute_in(i)-1))];
                if ~isempty(tmp_pos)
                    final_formula = [final_formula, 'geneHML(' num2str(tmp_pos) ')'];
                else
                    final_formula = [final_formula, 'NaN'];
                end
            end
        end
    end

    % evaluate the formula and save the result
    rxnHML(irxn) = eval(final_formula);
end


function formula = translate2formula(str)

formula = '';

str = strrep(str, '(.)', '.');

pos_open = strfind(str, '(');
pos_close = strfind(str, ')');
pos_or = strfind(str, 'o'); % corresponds to max()
pos_and = strfind(str, 'a'); % corresponds to min()
pos_dot = strfind(str, '.');

if numel(pos_open) == 0 && numel(pos_close) == 0
    if numel(pos_or)==0 && numel(pos_and)==0
        formula = str;
        return;
    end
    if numel(pos_or)>0 && numel(pos_and)==0
        str(pos_or) = ',';
        formula = ['MLPLB' str 'RBRP'];
        return;
    end
    if numel(pos_and)>0 && numel(pos_or)==0
        str(pos_and) = ',';
        formula = ['mLPLB' str 'RBRP'];
        return;
    end
    
    if numel(pos_or)>0 && numel(pos_and)>0
        tmp_pos_or = [0, pos_or, length(str)+1];
        for i = 1:(length(tmp_pos_or)-1)
            formula = [formula translate2formula(str((tmp_pos_or(i)+1):(tmp_pos_or(i+1)-1)))];
            if i<(length(tmp_pos_or)-1)
                formula = [formula 'o'];
            end
        end
        formula(formula=='o') = ',';
        formula = ['MLPLB' formula 'RBRP'];
        return;
    end
end


tmp_open_close = str(sort([pos_open, pos_close]));
tmp_code = zeros(length(tmp_open_close), 1);
tmp_code(tmp_open_close == '(') = 1;
tmp_code(tmp_open_close == ')') = -1;
tmp_code = cumsum(tmp_code);
tmp_code(tmp_open_close == ')') = -(tmp_code(tmp_open_close == ')') + 1);

tmp_open_close_code = zeros(length(tmp_open_close), 1);
tmp_open_close_code(tmp_open_close == '(') = 1:length(pos_open);
tmp_open_close_code(tmp_open_close == ')') = -(1:length(pos_close));

pos_block = find(tmp_code == 1);
pos_block_end = find(tmp_code == -1);
for i = 1:length(pos_block)
    first = pos_open(tmp_open_close_code(pos_block(i)));
    last = pos_close(-tmp_open_close_code(pos_block_end(i)));
    
    tmp_formula = translate2formula(str((first+1):(last-1)));
    formula = strrep(str, ['(' str((first+1):(last-1)) ')'], tmp_formula);
end

formula = translate2formula(formula);
