# Supplementary material for: An in-silico approach to predict and exploit synthetic lethality in cancer metabolism
Source: Nat Commun. 2017 Sep 6;8:459. doi: 10.1038/s41467-017-00555-y (PMC5587678; doi:10.1038/s41467-017-00555-y)
Supplement: Supplementary file 3 — Supplementary Software [file 41467_2017_555_MOESM3_ESM.zip › toyExample.m]

% toyExample.m
% 
% Description: Main file for the calculation of the gMCSs of the toy
%              examples presented in the main paper.
% 
% Author: I�igo Apaolaza
% Email: iaemparanza@ceit.es


%% Toy example in Figure 1a with trivial GPR rules.

close all
clear all
clc

addpath(fullfile('.', 'scripts'));

% Input data for the function
nbio = 8;
target_b = 1e-3;
KO = 2;
n_gmcs = 4;
timelimit = 5*60;
G_file = 'G_toy.mat';

% Create the expression data: the first column contains the gene
%       identificator and the second a -1 if the gene is in set L or a 1
%       otherwise.
expression_binary = [1 1; 2 1; 3 1; 4 -1; 5 -1; 6 1; 7 1; 8 1; 9 -1];

% Build the Network - Following the structure of Recon2v04 (Thiele et al., 2013)
Network.S = [1 -1 0 -1 -1 0 0 0 0; 0 0 0 0 1 -1 0 0 -1; 0 0 -1 1 0 1 0 0 0; 0 1 1 0 0 0 -1 0 0; 0 0 0 0 0 0 1 -1 0];
Network.rever = [0; 1; 0; 0; 0; 0; 0; 0; 0];
Network.genes = {'1.1'; '2.1'; '3.1'; '4.1'; '5.1'; '6.1'; '7.1'; '8.1'; '9.1'};
Network.rxnGeneMat = [1 0 0 0 0 0 0 0 0; 0 1 0 0 0 0 0 0 0; 0 0 1 0 0 0 0 0 0; 0 0 0 1 0 0 0 0 0; 0 0 0 0 1 0 0 0 0; 0 0 0 0 0 1 0 0 0; 0 0 0 0 0 0 1 0 0; 0 0 0 0 0 0 0 1 0; 0 0 0 0 0 0 0 0 1];
Network.rxndata.grRules = {'1.1'; '2.1'; '3.1'; '4.1'; '5.1'; '6.1'; '7.1'; '8.1'; '9.1'};

% Calculate gMCSs
[gmcs, G_gmcs, G] = calculateGeneMCS(Network, nbio, target_b, expression_binary, KO, n_gmcs, timelimit, G_file);

%% Toy example in Figure 1a with non trivial GPR rules in Figure 1e.

close all
clear all
clc

addpath(fullfile('.', 'scripts'));

% Input data for the function
nbio = 8;
target_b = 1e-3;
KO = 2;
n_gmcs = 4;
timelimit = 5*60;
G_file = 'G_toy.mat';

% Create the expression data: the first column contains the gene
%       identificator and the second a -1 if the gene is in set L or a 1
%       otherwise.
expression_binary = [1 1; 2 1; 3 1; 4 -1; 5 -1; 6 1; 7 1; 8 1; 9 -1];

% Build the Network - Following the structure of Recon2v04 (Thiele et al., 2013)
Network.S = [1 -1 0 -1 -1 0 0 0 0; 0 0 0 0 1 -1 0 0 -1; 0 0 -1 1 0 1 0 0 0; 0 1 1 0 0 0 -1 0 0; 0 0 0 0 0 0 1 -1 0];
Network.rever = [0; 1; 0; 0; 0; 0; 0; 0; 0];
Network.genes = {'1.1'; '2.1'; '3.1'; '4.1'; '5.1'; '6.1'; '7.1'; '8.1'; '9.1'};
Network.rxnGeneMat = [1 0 0 0 0 0 0 0 0; 0 1 1 0 0 0 0 0 0; 0 0 1 0 0 0 0 0 0; 0 0 0 1 0 0 0 0 0; 0 0 0 0 1 0 0 0 0; 0 0 0 0 0 1 0 0 0; 0 0 0 0 0 0 1 0 0; 0 0 0 0 0 0 0 1 0; 0 0 0 0 0 0 0 0 1];
Network.rxndata.grRules = {'1.1'; '2.1 or 3.1'; '3.1'; '4.1'; '5.1'; '6.1'; '7.1'; '8.1'; '9.1'};

% Calculate gMCSs
[gmcs, G_gmcs, G] = calculateGeneMCS(Network, nbio, target_b, expression_binary, KO, n_gmcs, timelimit, G_file);
